# Supplementary material for: Fingerprinting of Volatile Organic Compounds in Old and Commercial Apple Cultivars by HS-SPME GC/GC-ToF-MS
Source: Int J Mol Sci. 2024 Dec 16;25(24):13478. doi: 10.3390/ijms252413478 (PMC11676995; doi:10.3390/ijms252413478)
Supplement: Supplementary file 1 [file ijms-25-13478-s001.zip]

Archive with 2 entries (2 files):
- Suplementary.pdf
- tabelaVOCs.xlsx
