# Supplementary material for: Fingerprinting of Volatile Organic Compounds in Old and Commercial Apple Cultivars by HS-SPME GC/GC-ToF-MS
Source: Int J Mol Sci. 2024 Dec 16;25(24):13478. doi: 10.3390/ijms252413478 (PMC11676995; doi:10.3390/ijms252413478)
Supplement: Supplementary file 1 [file ijms-25-13478-s001.zip › tabelaVOCs.xlsx]

## Sheet: Arkusz1
Table S1. Comparison of volatile organic compounds (VOCs) content in analyzed apple cultivars. Average values ​​of three repetitions ± SD. Values in µg/kg of fresh fruit. Abbreviations: RIexp, retention index of the compound on BPX-5 column; RIlit, retention index of the compound reported in literature on BPX-5 or similar column; ID, identification method; RI, identification based on mathing rete…
Compound group/name	RIexp	RIlit	ID	Boskoop	Deans’ Codlin	Gala 1	Gala 2	Gala 3	Gala 4	Gala 5	Gala 6	Gala 7	Galloway Pippin	Golden Delicious 1	Golden Delicious 5	Golden Delicious 6	Grafsztynek Inflancki	Grochówka	Grochówka	Jakub Lebel	James Grieve	Kalwila Aderslebeńska	Kantówka Gdańska	Kantówka Gdańska	Koksa Pomarańczowa 3	Koksa Pomarańczowa 4	Koksa Pomarańczowa 5	Koksa Pomarańczowa 8	Kosztela	Kosztela	Kronselska	Krótkonóżka Królewska	Krótkonóżka Królewska	Książę Albert	Książę Albert	Książę Albrecht Pruski	Ligol 1	Ligol 2	Ligol 3	Ligol 4	Ligol 5	Ligol 6	Ligol 7	Ligol 8	Ligol 9	Lobo 1	Lobo 3	Lobo 5	Lobo 6
esters
1-Methylpropyl butyrate	950	953	RI, MS										1036.5 ± 79.6						174.8 ± 15.3														34.5 ± 2.6	117.6 ± 10.8
2-Methylbutyl 2-methylbutyrate	1105	1106	RI, MS															100.3 ± 5.5
2-Methylbutyl acetate	878	878	RI, MS, S		247.0 ± 10.9	1486.1 ± 61.7	736.2 ± 46.7	1306.0 ± 43.2	2240.6 ± 121.8	1261.1 ± 65.1	835.6 ± 33.6	739.8 ± 7.1	1379.2 ± 121.7	1823.6 ± 83.7	3522.4 ± 217.1	1139.4 ± 56.4	828.6 ± 63.4	363.4 ± 32.2	359.4 ± 31.5		268.2 ± 23.0				716.0 ± 46.4	2505.5 ± 71.2	688.6 ± 20.8	257.3 ± 7.3	1453.2 ± 27.9		552.1 ± 19.2			298.1 ± 8.7	312.8 ± 9.3	1533.7 ± 49.3		294.9 ± 8.3	201.9 ± 6.8	925.2 ± 17.6	242.1 ± 9.9		1692.6 ± 50.9		604.8 ± 23.6	493. ± 51.0	1543.0 ± 69.1	2242.1 ± 81.5	1292.9 ± 85.6
2-Methylbutyl butyrate	1055	1056	RI, MS	75.6 ± 7.4									616.3 ± 36.5					128.0 ± 10.3	117.0 ± 11.4			793.7 ± 75.1	87.6 ± 6.7	109.4 ± 12.3							81.8 ± 4.8	52.5 ± 6.8	62.9 ± 1.8
2-Methylpropyl acetate	771	771	RI, MS																																	478.2 ± 11.2
2-Methylpropyl butyrate	956	955	RI, MS										415.2 ± 95.2				625.4 ± 86.2	27.0 ± 0.4	26.0 ± 0.7	265.2 ± 42.1		959.2 ± 68.3		137.1 ± 14.5										173.9 ± 7.3	327.3 ± 10.2
2-Methylpropyl hexanoate	1155	1154	RI, MS										217.3 ± 15.3						258.6 ± 24.0			364.9 ± 24.5									91.7 ± 6.4		217.4 ± 3.2	143.7 ± 8.5	83.1 ± 3.6
3-Methylbutyl butyrate	1059	1058	RI, MS															38.1 ± 3.2							326.8 ± 21.2
3-Methylbutyl octanoate	1452	1450	RI, MS										143.1 ± 7.1																		43.4 ± 3.7
3-Methylpentyl butyrate	1062	-	MS																36.8 ± 0.3	368.7 ± 3.3				400.9 ± 2.7										124.3 ± 3.6		998.8 ± 33.8
Butyl 2-methylbutyrate	1043	1042	RI, MS	46.3 ± 6.2	345.9 ± 15.7	814.6 ± 33.6		1261.8 ± 59.3		625.6 ± 43.6			182.9 ± 18.4	1143.0 ± 49.8		902.4 ± 40.2	912.3 ± 48.8	99.3 ± 9.0	101.9 ± 9.1	474.6 ± 36.4	822.7 ± 45.3	245.7 ± 14.6		843.1 ± 35.2	167.7 ± 36.8		935.0 ± 29.6		117.3 ± 23.3		1693.3 ± 33.5	54.5 ± 4.4	56.7 ± 4.4	148.0 ± 10.1	132.4 ± 2.8	773.6 ± 22.7												638.7 ± 53.2
Butyl 2-methylpropanoate	955	955	RI, MS																																		84.7 ± 7.2					50.1 ± 4.2
Butyl acetate	811	813	RI, MS, S	253.7 ± 11.1	370.3 ± 12.9	5618.3 ± 107.2	8974.9 ± 112.5	7290.8 ± 207.0	7189.6 ± 197.5	9282.1 ± 232.5	5296.6 ± 145.1	4362.3 ± 194.3	685.4 ± 29.0	9168.4 ± 56.3	1892.8 ± 65.2	5120.4 ± 160.6	2340.5 ± 66.0	1318.2 ± 58.1	998.6 ± 33.9	1062.0 ± 28.5	1965.4 ± 55.4		187.3 ± 14.0		2249.3 ± 86.4	8916.4 ± 206.3	4077.3 ± 176.3	3396.3 ± 128.1	5164.3 ± 189.5		540.1 ± 19.6	266.3 ± 8.5	273.8 ± 2.0	130.0 ± 3.0	1535.8 ± 30.9	4356.0 ± 135.9	5449.0 ± 156.0	4975.5 ± 224.7	8124.9 ± 152.8	13196.6 ± 186.4	5986.0 ± 93.2	4602.3 ± 112.1	4443.6 ± 39.2	5625.6 ± 101.3	7623.6 ± 88.7	293.5 ± 19.2	5803.4 ± 72.1	2107.2 ± 64.9	2592.5 ± 55.7
Butyl butyrate	997	998	RI, MS, S	224.2 ± 9.9	492.7 ± 28.5	218.9 ± 9.6	1216.4 ± 89.4	374.3 ± 17.1	1183.2 ± 39.0	613.8 ± 10.7	1230.5 ± 97.3	389.3 ± 13.2	730.6 ± 42.9	359.0 ± 33.1	22146.0 ± 503.0	985.3 ± 39.6	290.3 ± 14.3	320.8 ± 13.8	319.0 ± 14.5	882.3 ± 37.0	837.3 ± 38.2	1028.8 ± 38.9	11.9 ± 0.3	2541.9 ± 73.9	988.6 ± 54.4	1071.0 ± 50.6	1053.4 ± 53.7	2116.9 ± 110.5	2081.4 ± 89.0	1061.8 ± 49.3	291.9 ± 16.4	78.3 ± 7.7	87.3 ± 2.2	3073.6 ± 154.3	2162.0 ± 79.6	2410.8 ± 88.0	1135.4 ± 78.4	2542.7 ± 95.2	828.7 ± 54.4	1366.6 ± 23.2	325.2 ± 8.5	783.7 ± 60.8	2332.0 ± 83.2	1114.4 ± 35.6	1831.8 ± 92.6	1599.7 ± 17.6	518.2 ± 5.9	716.7 ± 45.6	1280.3 ± 80.8
Butyl hexanoate	1191	1189	RI, MS, S	193.7 ± 17.3		238.5 ± 20.6	285.9 ± 21.0	119.4 ± 9.3	140.8 ± 7.6	1281.3 ± 64.4	201.6 ± 12.2	311.3 ± 16.5	757.9 ± 65.3	853.0 ± 17.1	349.5 ± 24.8	432.6 ± 20.7				1532.1 ± 33.2	1208.4 ± 25.5	137.0 ± 0.7		292.0 ± 1.4	276.1 ± 9.4	422.0 ± 35.2	152.4 ± 9.0	154.5 ± 7.6	1131.7 ± 57.1		70.4 ± 3.9			445.4 ± 20.9	125.8 ± 8.4			231.8 ± 13.3		329.0 ± 12.7	1072.9 ± 22.4		223.2 ± 9.4	182.4 ± 5.9		1592.4 ± 32.6	1593.5 ± 46.8	200.2 ± 31.1	1015.0 ± 32.4
Butyl octanoate	1390	1387	RI, MS											1369.2 ± 73.5		213.4 ± 21.5																							255.0 ± 13.4	127.1 ± 7.6			493.2 ± 14.7					287.1 ± 9.2
Butyl propanoate	919	918	RI, MS, S	179.5 ± 14.5		577.7 ± 31.4	246.6 ± 12.6	1161.3 ± 29.4	281.4 ± 11.9	334.8 ± 28.2	311.6 ± 9.7	425.8 ± 34.1	776.6 ± 17.8	135.2 ± 10.9	212.1 ± 18.3		250.3 ± 21.7	148.2 ± 11.6	156.7 ± 14.4	516.4 ± 40.8	471.8 ± 34.0	131.1 ± 12.9			317.4 ± 9.5	1003.1 ± 29.7	607.3 ± 45.4		254.9 ± 15.2		1168.6 ± 36.5	59.1 ± 0.2	66.0 ± 4.1	117.7 ± 11.2	1658.7 ± 70.5	627.6 ± 37.9	120.4 ± 9.6	797.5 ± 56.1		206.1 ± 10.8				268.0 ± 4.4	60.5 ± 0.7		211.0 ± 10.7	808.5 ± 33.1	63.4 ± 2.4
Butyrolactone	916	915	RI, MS		177.5 ± 9.3								134.0 ± 10.3							81.9 ± 0.9
Ethyl 2-methylbutyrate	842	843	RI, MS										170.3 ± 1.9				747.7 ± 8.5	376.4 ± 4.7	391.3 ± 5.6			730.4 ± 7.2		122.5 ± 5.7										184.6 ± 6.4												382.0 ± 27.2
Ethyl benzoate	1172	1171	RI, MS	70.0 ± 3.0														50.2 ± 4.5					57.8 ± 4.6									38.1 ± 3.4
Ethyl but-2-enoate	844	844	RI, MS																																					66.7 ± 7.1						81.6 ± 4.4			152.4 ± 5.2
Ethyl butyrate	804	804	RI, MS, S	143.1 ± 10.3									2233.4 ± 132.5				9102.2 ± 273.0	751.6 ± 44.9	761.8 ± 56.8	307.8 ± 25.7		394.5 ± 32.0	220.5 ± 34.1	4174.6 ± 132.8								401.5 ± 11.3	391.9 ± 11.0	2518.2 ± 103.5	271.9 ± 12.8	2029.3 ± 101.6										2434.3 ± 132.0
Ethyl heptanoate	1101	1099	RI, MS	276.3 ± 20.6														216.4 ± 12.3					236.4 ± 15.5									126.6 ± 9.2						251.5 ± 17.6
Ethyl hexanoate	1003	1001	RI, MS, S	200.4 ± 15.7									449.0 ± 26.2				1827.4 ± 72.5	345.3 ± 21.0	305.4 ± 18.3	921.3 ± 36.3		1052.5 ± 60.1	301.4 ± 20.2	378.7 ± 31.0					318.2 ± 28.3		616.9 ± 48.4	177.7 ± 7.6	175.2 ± 8.7	673.9 ± 32.7	1234.7 ± 64.8	139.8 ± 4.2										805.2 ± 93.6			273.8 ± 52.1
Ethyl octanoate	1202	1199	RI, MS	42.6 ± 2.1													1309.1 ± 174.1	76.7 ± 0.8		889.4 ± 80.1		523.4 ± 63.6	24.1 ± 3.3								448.2 ± 29.3	84.7 ± 8.8				244.8 ± 12.3
Ethyl pentanoate	901	901	RI, MS														606.8 ± 57.9					1651.2 ± 94.4												570.9 ± 32.3
Ethyl phenylacetate	1227	1225	RI, MS	127.9 ± 9.8														83.2 ± 6.5					115.5 ± 7.6									189.4 ± 3.7
Ethyl propanoate	710	712	RI, MS, S														342.2 ± 24.6	222.6 ± 29.3	197.1 ± 8.2													104.5 ± 2.3	122.7 ± 6.5													406.9 ± 38.1
Hex-1-en-5-yl acetate	1008	-	MS			410.9 ± 24.0		206.5 ± 7.5	143.9 ± 12.3																	217.7 ± 8.3		1023.7 ± 13.6
Hex-2-en-1-yl acetate	1019	1017	RI, MS				259.3 ± 19.3							779.5 ± 33.7	306.6 ± 20.4	201.8 ± 12.5					866.5 ± 39.8				860.0 ± 70.6	677.9 ± 40.8	1250.1 ± 76.5										1246.3 ± 39.2	171.0 ± 3.8	398.6 ± 34.4	152.1 ± 18.3	637.0 ± 60.4	488.9 ± 23.6	846.9 ± 59.3	299.4 ± 13.7	737.8 ± 3.1			133.3 ± 3.2
Hex-3-en-1-yl acetate	1002	1002	RI, MS																																					120.5 ± 7.9	228.3 ± 10.4							372.8 ± 34.8
Hexyl 2-methylbutyrate	1239	1236	RI, MS, S	353.6 ± 39.4	776.8 ± 33.8	139.2 ± 8.3	707.8 ± 33.8	248.9 ± 13.4	1454.4 ± 57.0	178.3 ± 12.4	199.6 ± 15.4		1671.4 ± 76.2	786.0 ± 27.6	1080.0 ± 56.1	981.9 ± 33.9	316.0 ± 13.8	258.6 ± 18.0	133.6 ± 9.8	352.4 ± 11.3	240.6 ± 17.4	507.1 ± 32.2		258.1 ± 17.8	1318.2 ± 77.6	1128.0 ± 33.5	898.6 ± 34.2	135.6 ± 8.8	816.0 ± 9.4	171.8 ± 7.9	2407.7 ± 56.5	217.4 ± 7.8	117.2 ± 6.7	1168.6 ± 85.6	409.5 ± 20.7	432.0 ± 4.8	322.4 ± 9.4	171.1 ± 4.3		499.5 ± 8.7	126.2 ± 4.8		182.1 ± 3.8	374.9 ± 11.2	926.0 ± 11.0	348.6 ± 11.4	136.2 ± 6.5	290.2 ± 7.6	169.2 ± 1.8
Hexyl 3-methylbutyrate	1244	1242	RI, MS
Hexyl acetate	1014	1013	RI, MS, S	29.9 ± 1.2	158.6 ± 10.7	11161.4 ± 145.5	5178.0 ± 120.9	7697.0 ± 142.8	5911.9 ± 135.1	4693.1 ± 111.9	1212.1 ± 38.2	1770.6 ± 105.0	435.7 ± 53.3	16434.0 ± 407.4	2303.3 ± 52.6	10534.8 ± 284.1	3323.6 ± 118.2	75.4 ± 9.8	69.1 ± 4.7	263.5 ± 11.5	3211.4 ± 99.2	372.3 ± 19.5	135.5 ± 8.8		5916.5 ± 268.0	22553.1 ± 483.0	9878.8 ± 356.1	6844.5 ± 107.1	9791.7 ± 217.5		573.5 ± 22.0	31.2 ± 2.1	31.2 ± 2.2	118.0 ± 5.4	1075.5 ± 55.9	7633.5 ± 230.5	9529.1 ± 170.0	6839.4 ± 77.2	3152.1 ± 48.5	6087.7 ± 76.0	19657.2 ± 272.1	4735.7 ± 84.1	7955.5 ± 230.6	6896.3 ± 219.2	14475.2 ± 389.4	1072.2 ± 93.3	3812.2 ± 57.5	2571.2 ± 44.7	2355.7 ± 66.3
Hexyl butyrate	1192	1190	RI, MS, S		861.7 ± 43.6	146.2 ± 12.4	505.6 ± 43.6	124.3 ± 7.3	568.6 ± 29.7	1146.9 ± 57.1				475.7 ± 4.3	685.7 ± 8.9	654.5 ± 10.0	2580.3 ± 114.2	364.7 ± 11.5	317.4 ± 14.5	2115.7 ± 30.2	847.9 ± 9.6	990.2 ± 16.3	67.5 ± 1.0	1166.0 ± 19.9	2174.7 ± 16.4	1067.3 ± 18.4	2379.5 ± 17.1	1018.0 ± 9.8	1219.2 ± 28.5	127.0 ± 12.4	1480.3 ± 27.3	335.4 ± 2.9	292.2 ± 3.2	865.2 ± 43.2	1048.6 ± 45.0	2689.9 ± 57.1	2041.0 ± 196.2	3430.4 ± 80.8	815.8 ± 16.0	2050.6 ± 31.2	3379.4 ± 23.2	977.1 ± 10.1	4850.8 ± 31.7	1537.2 ± 28.2	903.4 ± 27.1	239.8 ± 18.7	636.9 ± 33.2	750.5 ± 33.4	733.2 ± 44.3
Hexyl hexanoate	1393	1392	RI, MS, S	80.7 ± 3.8	1598.5 ± 93.5	915.3 ± 8.6		936.4 ± 89.7	536.9 ± 38.2	145.2 ± 10.8	812.5 ± 65.0		215.9 ± 15.6	430.4 ± 15.2	827.1 ± 43.3	169.4 ± 14.1	579.3 ± 34.4	51.9 ± 3.7	51.0 ± 7.0	383.9 ± 16.6	1964.4 ± 52.9	605.7 ± 38.2		604.8 ± 34.1	135.1 ± 12.3	1035.5 ± 85.1	192.7 ± 11.4	705.9 ± 54.6	660.0 ± 46.8	453.9 ± 37.9	613.8 ± 41.2	63.1 ± 0.2	59.1 ± 0.3	198.3 ± 78.0	1269.9 ± 72.7	209.3 ± 2.8	748.5 ± 21.6	979.8 ± 17.9	1191.0 ± 15.3	346.5 ± 27.5	735.4 ± 54.3	159.6 ± 7.7	1164.5 ± 83.2	223.7 ± 5.8	1121.1 ± 67.4	875.8 ± 56.0	378.7 ± 30.3	163.8 ± 17.4	1130.6 ± 9.6
Hexyl isobutyrate	1148	1147	RI, MS, S										131.3 ± 29.3				461.3 ± 59.0					220.6 ± 25.9									348.1 ± 29.7			148.4 ± 15.6		230.4 ± 5.6
Hexyl octanoate	1588	1580	RI, MS, S							283.6 ± 19.6	187.3 ± 9.9			154.6 ± 8.7								540.5 ± 43.8															488.8 ± 10.4	294.9 ± 8.7		269.7 ± 16.6	282.8 ± 5.2	128.0 ± 3.3	642.1 ± 20.8	124.3 ± 2.4
Hexyl propanoate	1111	1109	RI, MS, S			962.7 ± 12.5	341.1 ± 27.5	1391.5 ± 38.4	262.6 ± 15.4	608.7 ± 33.2			188.5 ± 9.1	169.5 ± 6.1	1007.3 ± 32.5	1036.8 ± 64.2	529.1 ± 32.1			146.4 ± 7.4		379.6 ± 14.7			381.3 ± 12.5	485.3 ± 7.6	1277.1 ± 53.3				941.0 ± 44.8			973.4 ± 34.1	536.4 ± 16.9	293.1 ± 3.2	159.1 ± 4.4	1255.1 ± 32.4		470.8 ± 19.7	808.0 ± 14.8		514.9 ± 18.6	227.3 ± 10.5	270.8 ± 8.6			409.2 ± 9.3	118.3 ± 21.0
Methyl 2-methylbutyrate	776	778	RI, MS, S	220.4 ± 31.8
Methyl butyrate	718	720	RI, MS, S	290.0 ± 24.4									272.1 ± 12.4					111.3 ± 6.3	110.0 ± 5.9	1031.2 ± 56.7		1340.9 ± 65.0												1013.8 ± 12.3
Methyl hexanoate	925	925	RI, MS, S	54.8 ± 5.3									241.3 ± 4.3				763.2 ± 8.7	35.3 ± 0.0	30.0 ± 0.2	405.4 ± 2.3		151.2 ± 3.2			421.7 ± 4.4		95.1 ± 0.7		705.4 ± 7.9					1340.7 ± 18.6						187.9 ± 7.7				333.6 ± 29.1		387.3 ± 29.2		122.9 ± 17.2
Methyl propanoate	615	615	RI, MS, S	250.4 ± 17.0
Octyl acetate	1215	1213	RI, MS											238.8 ± 31.4																							158.6 ± 14.3	136.2 ± 3.6		136.1 ± 2.4	490.2 ± 3.3		186.6 ± 2.8	166.4 ± 5.6	232.5 ± 11.0
Pentyl acetate	906	906	RI, MS, S		419.3 ± 24.1	1209.1 ± 23.7	199.8 ± 9.5	174.6 ± 9.8	466.1 ± 24.9	1391.8 ± 36.7	165.1 ± 15.3	434.9 ± 43.9		162.6 ± 11.6	175.0 ± 13.4	164.2 ± 12.3	141.0 ± 15.5				672.6 ± 37.0				261.7 ± 3.2	446.3 ± 43.1	185.4 ± 3.7	247.9 ± 4.6			351.9 ± 37.6					342.3 ± 37.6	192.1 ± 10.1	355.4 ± 13.7	1193.1 ± 6.1	1603.1 ± 13.4	569.1 ± 2.7	297.4 ± 7.6	407.3 ± 18.5	182.7 ± 9.6	337.3 ± 15.4		114.3 ± 5.2	1406.8 ± 45.0	866.1 ± 23.5
Pentyl hexanoate	1295	1293	RI, MS																216.4 ± 19.9												179.9 ± 7.6		126.6 ± 9.3	263.9 ± 18.8
Pentyl propanoate	1006	1006	RI, MS															31.0 ± 0.2
Phenylmethyl acetate	1180	1178	RI, MS																																										61.0 ± 7.9	28.8 ± 3.3		133.9 ± 8.4	40.2 ± 1.7
Propyl 2-methylbutyrate	947	947	RI, MS															174.8 ± 13.0														34.5 ± 0.6
Propyl acetate	711	712	RI, MS, S			229.1 ± 8.6	650.9 ± 30.4	147.1 ± 7.1	140.8 ± 7.1	121.2 ± 3.9	1533.5 ± 49.9	130.2 ± 11.7		183.2 ± 8.5	138.6 ± 12.2	1556.3 ± 97.4										510.9 ± 42.4																				225.5 ± 20.3	354.2 ± 19.8
Propyl butyrate	900	898	RI, MS, S	401.8 ± 25.6									298.7 ± 29.5		368.9 ± 23.2	718.3 ± 61.0	142.5 ± 12.0	1145.8 ± 69.7	1045.0 ± 120.1	155.9 ± 17.5		808.2 ± 77.4		206.3 ± 25.6							555.8 ± 50.1	324.7 ± 14.6	357.1 ± 20.1	358.7 ± 22.5	525.1 ± 15.3	256.2 ± 5.2												333.7 ± 9.1
Propyl hexanoate	1095	1094	RI, MS, S										718.5 ± 68.9	346.9 ± 22.8	227.7 ± 17.1		286.8 ± 20.5					908.9 ± 59.6												443.0 ± 53.6	363.4 ± 32.4			647.2 ± 10.5			258.5 ± 3.2		196.2 ± 2.8			193.9 ± 3.8
Propyl propanoate	810	809	RI, MS, S	44.8 ± 2.2														538.7 ± 51.1														139.2 ± 3.2
alcohols
2-Ethylhexanol	1040	1038	RI, MS			44.1 ± 1.4			76.8 ± 10.0	114.8 ± 8.5	96.8 ± 3.1	99.5 ± 2.3		45.2 ± 0.3	53.1 ± 1.1	42.7 ± 0.7										95.0 ± 0.3		81.2 ± 1.1									46.7 ± 0.6		36.7 ± 0.7	39.1 ± 0.9		29.9 ± 1.9			37.3 ± 2.1	37.0 ± 0.3	31.5 ± 5.3		37.0 ± 3.6
2-Methylbutanol	754	753	RI, MS, S	702.2 ± 30.1	980.7 ± 44.6	180.9 ± 15.6	827.1 ± 47.2	771.8 ± 94.6	173.3 ± 12.4	297.3 ± 21.4	606.5 ± 34.5	494.1 ± 30.5	906.5 ± 65.4	774.4 ± 17.1	318.7 ± 15.7	181.6 ± 7.5	338.0 ± 13.9	1539.2 ± 104.2	1407.2 ± 34.3		605.2 ± 16.1	729.7 ± 40.6	262.0 ± 8.9	231.0 ± 11.0	956.7 ± 54.1	978.1 ± 46.7	144.6 ± 12.4		252.3 ± 13.4	173.3 ± 10.8	1089.2 ± 43.9	1384.1 ± 82.2	1283.0 ± 82.2	968.0 ± 16.3	1032.8 ± 81.6			152.5 ± 6.5	138.2 ± 9.7	97.6 ± 8.3	91.1 ± 6.9	85.3 ± 5.6	195.4 ± 25.6	66.9 ± 11.1	106.4 ± 9.5	199.1 ± 15.1	995.4 ± 45.9	451.1 ± 36.3	198.6 ± 17.7
2-Methylpropanol	644	644	RI, MS	188.1 ± 11.4	212.0 ± 7.3								239.5 ± 23.7				307.0 ± 32.3			132.2 ± 16.0	153.6 ± 15.4	134.7 ± 14.2		75.4 ± 8.9							313.5 ± 10.0				295.9 ± 7.5
6-Methylhept-5-en-2-ol	994	993	RI, MS, S		222.4 ± 15.9	64.0 ± 0.9	128.2 ± 8.0	222.5 ± 18.3	104.2 ± 7.3				317.4 ± 13.5	119.8 ± 6.9	80.0 ± 4.1	63.2 ± 3.9	588.4 ± 25.6			453.4 ± 24.2	613.3 ± 29.3			442.0 ± 23.7		118.4 ± 9.8		67.6 ± 4.1	55.9 ± 8.7	641.7 ± 25.3	400.4 ± 24.4			208.0 ± 22.4	388.3 ± 7.6	121.3 ± 2.1	122.3 ± 8.4	58.6 ± 4.4	43.8 ± 2.9	50.8 ± 4.4	74.6 ± 4.5	38.1 ± 6.3	55.4 ± 2.7			74.8 ± 3.9	78.9 ± 2.7	46.4 ± 3.1	40.0 ± 2.7
Butanol	665	667	RI, MS, S	1345.0 ± 89.7	1147.0 ± 60.7	867.6 ± 29.9	523.4 ± 37.1	1000.1 ± 73.2	759.0 ± 35.1	1469.9 ± 70.3	2124.0 ± 83.4	1476.9 ± 61.2	407.2 ± 27.4	677.3 ± 46.7	252.8 ± 16.6	917.7 ± 54.9	882.0 ± 77.8	435.4 ± 33.5	430.4 ± 32.4	578.3 ± 38.0	845.9 ± 65.2	345.3 ± 33.1	885.2 ± 41.7	1502.3 ± 93.3	467.5 ± 32.9	1551.6 ± 70.5	301.8 ± 28.2	390.5 ± 14.8	435.9 ± 34.0	571.2 ± 28.3	1195.4 ± 38.9	252.8 ± 12.8	243.3 ± 10.8	826.3 ± 30.7	745.1 ± 37.2	612.6 ± 26.8	788.4 ± 27.7	535.7 ± 17.3	899.3 ± 42.4	580.4 ± 23.9	527.6 ± 16.4	909.5 ± 18.4	1404.0 ± 30.4	816.2 ± 16.4	504.5 ± 14.2	664.2 ± 35.5	768.5 ± 23.2	888.6 ± 47.3	432.7 ± 22.4
Hept-3-en-6-ol	937	-	MS																																		83.5 ± 2.1	64.4 ± 1.1	118.5 ± 11.5	99.6 ± 7.8		77.3 ± 4.4	193.2 ± 13.2	44.1 ± 2.2		48.4 ± 0.9			72.7 ± 0.7
Heptan-2-ol	918	918	RI, MS										113.3 ± 5.6							56.5 ± 0.7	87.1 ± 0.8			35.7 ± 0.4							67.2 ± 4.4				58.1 ± 0.7		36.2 ± 0.3	55.8 ± 0.5	49.8 ± 1.8	49.7 ± 5.8		37.5 ± 3.5	63.1 ± 8.5	39.0 ± 3.6		116.9 ± 10.7		43.3 ± 2.9	40.7 ± 1.2
Heptanol	974	974	RI, MS, S		344.8 ± 28.7	83.6 ± 6.5	59.5 ± 4.3	85.0 ± 0.3	89.5 ± 5.5	47.1 ± 3.3	36.8 ± 0.6	51.0 ± 0.8	76.7 ± 6.6	100.3 ± 10.4		67.3 ± 5.3	261.3 ± 20.7			128.4 ± 10.6				309.6 ± 1.1	88.2 ± 6.6	92.8 ± 6.6	35.1 ± 1.7		38.9 ± 1.9	80.8 ± 0.5	316.5 ± 1.8	51.9 ± 0.5	54.0 ± 0.5	66.4 ± 0.5	77.0 ± 0.9	83.0 ± 4.9	74.0 ± 5.7	61.5 ± 5.2	34.2 ± 0.3	57.2 ± 1.4	92.1 ± 0.9	50.1 ± 0.3	72.9 ± 1.1	69.1 ± 0.9	70.7 ± 5.3	138.6 ± 10.0	37.1 ± 6.4	58.7 ± 3.4	48.2 ± 1.1
Hex-2-en-1-ol	869	869	RI, MS, S	216.2 ± 9.8	180.3 ± 12.5	146.1 ± 12.1	185.6 ± 11.7	146.2 ± 8.9	99.8 ± 3.8	141.0 ± 11.6	190.1 ± 9.6	250.7 ± 15.4	202.0 ± 19.3	200.0 ± 18.5	343.0 ± 23.2	199.0 ± 18.8		252.5 ± 20.1	262.8 ± 21.6		184.3 ± 19.7	294.9 ± 22.0	512.2 ± 43.4	286.0 ± 24.5	158.4 ± 13.2	141.2 ± 2.8	138.9 ± 10.3	214.3 ± 11.9	63.8 ± 0.9	198.9 ± 11.8	93.6 ± 0.8	419.0 ± 3.5	611.8 ± 3.6	164.0 ± 1.7	154.0 ± 1.1	78.4 ± 5.5	449.0 ± 4.3	190.7 ± 3.3	498.4 ± 17.1	586.5 ± 22.7	132.5 ± 4.2	430.7 ± 13.1	807.8 ± 12.0	746.7 ± 11.4	154.4 ± 6.3	138.0 ± 7.2	94.8 ± 5.2	400.5 ± 21.6	317.9 ± 15.2
Hex-3-en-1-ol	859	858	RI, MS												200.1 ± 18.7			1136.0 ± 30.9	1006.0 ± 28.8											243.5 ± 9.7		63.1 ± 2.3	78.1 ± 1.7
Hexanol	881	880	RI, MS, S	1310.6 ± 42.3	3100.1 ± 77.6	2146.1 ± 73.7	1572.8 ± 98.9	2481.9 ± 174.1	1304.8 ± 52.3	1808.6 ± 89.2	1922.3 ± 163.0	1400.2 ± 88.8	1568.6 ± 106.3	2264.6 ± 74.2	1285.0 ± 43.5	776.0 ± 44.3	4686.8 ± 134.9	1946.4 ± 65.4	1964.8 ± 66.0	1968.3 ± 59.8	1945.6 ± 55.6	1741.7 ± 53.7	499.1 ± 21.0	2439.5 ± 72.2	1804.3 ± 74.2	3537.5 ± 57.6	806.1 ± 40.1	1437.0 ± 61.5	1196.2 ± 19.2	1709.3 ± 18.3	1477.8 ± 13.6	2015.8 ± 19.4	1969.3 ± 27.6	2888.5 ± 24.4	2666.6 ± 52.5	1908.6 ± 88.8	2156.1 ± 83.5	1353.1 ± 15.9	2111.1 ± 20.8	1638.1 ± 70.8	1562.1 ± 72.4	3605.1 ± 78.4	3049.9 ± 67.6	1926.4 ± 75.2	1260.2 ± 55.6	1192.4 ± 92.6	1202.4 ± 79.7	973.3 ± 60.2	1427.9 ± 73.6
Nonanol	1183	1181	RI, MS		276.2 ± 15.4												955.2 ± 33.1			229.0 ± 12.0	289.4 ± 11.9			172.0 ± 9.3							232.2 ± 8.0					91.9 ± 3.7
Oct-1-en-3-ol	993	993	RI, MS, S	24.9 ± 1.3											43.2 ± 0.2			33.3 ± 0.3	33.3 ± 0.5	118.7 ± 1.5		121.1 ± 2.7	42.3 ± 0.6	59.6 ± 0.8			23.7 ± 0.3	66.9 ± 0.5	33.6 ± 0.2	85.9 ± 0.5	41.6 ± 0.3	78.6 ± 0.1	39.6 ± 1.7		46.6 ± 3.5		43.3 ± 0.6	65.9 ± 0.8	54.3 ± 3.7	61.9 ± 2.9	41.7 ± 4.6	38.5 ± 2.8	96.8 ± 6.7	75.6 ± 8.5				35.2 ± 4.1	40.0 ± 3.9
Oct-5-en-3-ol	990	-	MS
Octan-3-ol	996	996	RI, MS										82.5 ± 9.1				92.3 ± 7.8			167.8 ± 8.7		70.9 ± 2.6												66.0 ± 5.6	168.1 ± 3.7
Octanol	1085	1083	RI, MS, S	71.0 ± 4.6		290.6 ± 20.6	251.4 ± 17.1	216.2 ± 16.3	415.2 ± 17.7	55.0 ± 6.5		108.0 ± 6.8		366.2 ± 29.2		157.7 ± 9.2									157.7 ± 9.3	125.0 ± 15.0	120.3 ± 9.2	58.1 ± 6.6	54.8 ± 5.1								224.7 ± 4.9	108.4 ± 2.7	105.5 ± 5.8	146.8 ± 6.6	258.9 ± 2.6	155.2 ± 2.5	215.6 ± 9.3	167.2 ± 7.4	151.3 ± 5.9	582.1 ± 16.5	91.9 ± 5.5	73.0 ± 4.6	62.8 ± 1.2
Pent-1-en-3-ol	688	689	RI, MS		85.1 ± 4.6										58.4 ± 0.7					93.2 ± 1.4	128.2 ± 0.9	169.0 ± 0.3								141.7 ± 9.7						48.6 ± 0.8
Pent-2-en-1-ol	769	769	RI, MS										90.8 ± 7.1				252.6 ± 13.3				162.8 ± 8.7	181.5 ± 10.8												61.8 ± 6.3
Pentanol	784	783	RI, MS, S	623.7 ± 35.0	191.0 ± 15.8	108.3 ± 33.4		60.1 ± 4.5	46.9 ± 0.9	124.4 ± 2.7	207.6 ± 17.1	90.8 ± 7.5	305.3 ± 25.5	87.1 ± 6.7	215.1 ± 5.6	104.6 ± 7.8	541.4 ± 40.4	250.9 ± 20.6	269.9 ± 19.5	277.6 ± 18.1	93.4 ± 8.8	209.0 ± 16.0	399.4 ± 25.2	323.5 ± 24.7	97.4 ± 1.6	107.0 ± 3.9		148.4 ± 5.4	81.9 ± 2.6	824.9 ± 13.3	549.6 ± 37.1	278.8 ± 31.0	339.2 ± 4.8	656.2 ± 9.2	478.1 ± 9.5	217.1 ± 21.8	120.7 ± 14.3	135.8 ± 8.1	144.1 ± 7.4	92.8 ± 6.6	100.5 ± 5.9	110.7 ± 4.7	131.5 ± 3.5	115.3 ± 5.1	64.6 ± 4.5		72.0 ± 3.8	85.3 ± 5.3	144.2 ± 8.1
Propanol	566	568	RI, MS, S		596.4 ± 41.6																	237.0 ± 29.9									243.5 ± 6.3
aldehydes
Benzaldehyde	980	979	RI, MS, S	4.7 ± 0.1		5.1 ± 0.0	13.0 ± 3.2	3.8 ± 0.1	3.9 ± 0.0	3.1 ± 0.0	3.7 ± 0.0	5.9 ± 0.0		3.3 ± 0.1	2.3 ± 0.1	3.2 ± 0.1		5.5 ± 0.1	5.1 ± 0.0	15.3 ± 0.3		10.8 ± 0.2	5.9 ± 0.5			7.6 ± 0.3	8.0 ± 0.1	4.2 ± 0.7	5.5 ± 0.3			5.9 ± 0.3	4.9 ± 0.1	21.3 ± 0.3			4.4 ± 0.1	6.2 ± 0.4	3.3 ± 0.5				3.4 ± 0.2	2.5 ± 0.2		4.5 ± 0.0		3.2 ± 0.1
But-2-enal	655	657	RI, MS																				4.0 ± 0.3									1.4 ± 0.0
Butanal	595	595	RI, MS, S	1.7 ± 0.0									34.5 ± 15.0					4.0 ± 0.0	5.8 ± 0.0				1.1 ± 0.0									10.1 ± 0.6	1.1 ± 0.1	58.8 ± 3.2
Hept-2-enal	968	968	RI, MS	11.8 ± 1.6		2.8 ± 0.1								17.7 ± 0.2	18.4 ± 0.5	5.5 ± 0.1	15.6 ± 0.6	10.2 ± 0.2	10.5 ± 0.3	77.9 ± 2.2	12.2 ± 0.2	54.5 ± 1.8	32.7 ± 0.1	23.3 ± 0.1				19.5 ± 0.2	4.5 ± 0.0	10.8 ± 0.0	6.9 ± 0.0	27.5 ± 0.0	25.1 ± 0.3	16.8 ± 0.6	7.0 ± 0.3	74.2 ± 3.6	12.8 ± 0.6	22.0 ± 0.4	26.4 ± 0.8	19.1 ± 2.4	4.7 ± 0.2	8.0 ± 0.2	50.5 ± 1.8	12.7 ± 0.0				2.8 ± 0.1
Hepta-2,4-dienal	1030	1030	RI, MS																				2.4 ± 0.3									1.0 ± 0.1
Heptanal	914	914	RI, MS, S	4.3 ± 0.2														4.1 ± 0.2					5.2 ± 0.2						77.3 ± 2.2			3.2 ± 0.3
Hexa-2,4-dienal	911	911	RI, MS	3.4 ± 0.2	29.9 ± 0.7				9.6 ± 0.1			5.1 ± 0.2	18.2 ± 0.2	4.7 ± 0.3	8.5 ± 0.4	6.2 ± 0.3	23.1 ± 0.3	8.9 ± 0.3	8.9 ± 0.3	33.2 ± 1.6	27.8 ± 1.0		8.2 ± 1.0			12.0 ± 1.6		14.4 ± 0.7			30.3 ± 2.1	5.5 ± 0.1	8.3 ± 0.1	20.1 ± 0.1		18.5 ± 0.4	7.4 ± 0.2		7.9 ± 0.0	6.4 ± 0.0		7.0 ± 0.6	9.0 ± 0.0
Hex-2-enal	858	859	RI, MS, S	180.3 ± 7.7	742.2 ± 16.0	1356.6 ± 87.4	834.1 ± 25.4	844.0 ± 17.1	1588.1 ± 77.6	1203.1 ± 34.2	1115.6 ± 76.2	1083.4 ± 67.1	958.0 ± 20.9	1854.2 ± 38.3	3317.2 ± 73.8	2161.3 ± 41.7	439.9 ± 17.0	1270.6 ± 51.1	1130.7 ± 49.4	1070.4 ± 38.9	1222.1 ± 45.5	1427.7 ± 28.3	1016.2 ± 33.6	733.3 ± 23.6	879.2 ± 32.4	1312.4 ± 32.8	693.8 ± 16.3	1789.9 ± 33.7	948.3 ± 26.8	1549.3 ± 15.4	695.2 ± 29.2	1639.5 ± 70.8	1522.7 ± 50.3	669.3 ± 9.4	465.3 ± 8.4	362.9 ± 7.3	1639.2 ± 49.8	1266.5 ± 11.6	1591.7 ± 24.1	2358.7 ± 48.7	1253.3 ± 71.7	1855.5 ± 20.8	1632.8 ± 28.1	1968.3 ± 31.8	751.2 ± 20.6	569.2 ± 21.3	548.4 ± 29.4	2642.4 ± 112.6	1017.1 ± 60.5
Hex-3-enal	817	818	RI, MS	49.6 ± 3.1	243.1 ± 12.2												13.8 ± 0.1			38.3 ± 0.3			166.2 ± 1.7							26.9 ± 0.1		147.0 ± 11.8	178.6 ± 8.8	33.7 ± 0.2
Hexanal	809	809	RI, MS, S	80.2 ± 5.2	347.7 ± 17.0	396.8 ± 25.7	522.3 ± 40.8	259.7 ± 15.0	838.3 ± 30.1	389.8 ± 25.4	351.1 ± 45.1	195.4 ± 13.4	396.3 ± 34.7	1197.9 ± 54.5	622.5 ± 26.2	1076.5 ± 50.9	369.2 ± 16.6	380.4 ± 18.9	387.1 ± 16.8	226.7 ± 17.0	667.6 ± 33.1	338.5 ± 15.5	160.9 ± 16.4	474.9 ± 19.2	154.5 ± 10.8	222.2 ± 3.6		292.4 ± 7.5	98.0 ± 1.6	279.5 ± 7.6	232.5 ± 6.8	177.7 ± 5.2	188.1 ± 16.7	146.8 ± 12.1	111.6 ± 10.8	128.9 ± 0.6	1098.4 ± 16.5	108.0 ± 3.9	699.7 ± 14.0	399.0 ± 8.9	33.8 ± 3.2	602.7 ± 10.8	402.1 ± 9.6	459.3 ± 7.7	195.6 ± 5.2	336.9 ± 10.2	410.7 ± 9.2	374.8 ± 8.5	132.8 ± 6.8
Nonanal	1118	1118	RI, MS	3.3 ± 0.1														3.1 ± 0.1					4.0 ± 0.1									3.5 ± 0.1
Oct-2-enal	1056	1055	RI, MS	4.5 ± 0.3										5.5 ± 0.1	5.3 ± 0.2			4.0 ± 0.3					12.5 ± 0.9									7.9 ± 0.2					4.1 ± 0.1	5.8 ± 0.1	4.6 ± 0.1	4.2 ± 0.2		2.9 ± 0.0	14.1 ± 0.3	3.5 ± 0.2		5.4 ± 0.2
Octanal	1016	1016	RI, MS, S	2.5 ± 0.0														4.3 ± 0.6					6.9 ± 0.3									4.3 ± 0.1
Pent-2-enal	766	767	RI, MS															4.2 ± 0.0					2.9 ± 0.0									4.2 ± 0.5
Penta-2,4-dienal	789	-	MS					41.7 ± 10.7	17.5 ± 0.8			15.2 ± 3.5		25.9 ± 4.4												7.6 ± 0.6	16.5 ± 1.8										14.5 ± 0.5				54.6 ± 1.4	5.8 ± 0.4						108.2 ± 9.0
Pentanal	709	709	RI, MS, S	418.9 ± 28.5														254.4 ± 38.7					468.5 ± 52.5						53.6 ± 5.2			329.4 ± 39.5
Prop-2-enal	480	480	RI, MS		275.1 ± 20.9												588.3 ± 58.9		4.0 ± 0.2	258.2 ± 27.4				155.2 ± 9.2						220.2 ± 3.2	1250.6 ± 17.4		7.9 ± 0.3
ketones
2,3-Dihydrofuranone	929	-	MS	6.5 ± 1.1		17.8 ± 0.9	19.1 ± 0.2	31.2 ± 2.2	16.8 ± 0.4	15.2 ± 0.1	11.2 ± 0.0	14.7 ± 2.8						8.4 ± 1.4					6.3 ± 0.1		11.0 ± 0.2	29.9 ± 2.8		26.1 ± 2.2	9.3 ± 0.4													5.2 ± 0.1				9.4 ± 0.2	8.0 ± 0.8	7.3 ± 0.6	7.0 ± 0.3
2-Methylpent-1-en-3-on	1350	-	MS	47.8 ± 3.7																			37.9 ± 1.0									30.2 ± 4.4
6-Methylhept-5-en-2-one	1001	999	RI, MS, S	51.5 ± 4.0	13.3 ± 0.6		62.1 ± 3.8	95.9 ± 5.4	41.3 ± 3.5	82.2 ± 1.7	79.7 ± 7.0		74.8 ± 6.3	84.4 ± 4.2	57.2 ± 5.7	28.5 ± 2.8	492.8 ± 21.1	43.4 ± 2.2	43.8 ± 1.8	225.1 ± 28.5	67.8 ± 1.6	112.6 ± 3.3	67.0 ± 1.6	280.9 ± 13.2	9.0 ± 0.2			29.5 ± 0.8	11.8 ± 0.0	1306.8 ± 24.3	71.1 ± 0.8	29.3 ± 0.6	39.2 ± 0.6	200.9 ± 1.8	81.3 ± 0.6	72.9 ± 0.6	54.1 ± 0.3	58.9 ± 0.8	89.9 ± 0.7	60.2 ± 0.6	47.1 ± 0.3	31.5 ± 0.2	100.4 ± 0.5	169.9 ± 0.7		59.4 ± 0.8	8.4 ± 0.7	47.0 ± 9.2
Acetophenone	1082	1080	RI, MS, S			5.8 ± 0.1																						5.7 ± 0.6											5.0 ± 0.1							5.9 ± 0.2			3.2 ± 0.2
Geranyloacetone	1468	1464	RI, MS	2.1 ± 0.1														2.2 ± 0.1					3.8 ± 0.0									1.4 ± 0.0
Oct-1-en-3-one	986	986	RI, MS, S	17.0 ± 1.4													31.2 ± 0.4	9.4 ± 0.2	15.4 ± 0.4	71.0 ± 2.1	33.9 ± 0.9	29.9 ± 0.8	44.8 ± 1.0	16.0 ± 2.8				5.5 ± 0.0		4.0 ± 0.2	19.7 ± 2.1	39.2 ± 1.8	43.1 ± 1.3	12.0 ± 0.1	11.3 ± 0.1	86.9 ± 0.4		13.5 ± 0.6	18.0 ± 0.7	8.3 ± 0.4			23.8 ± 0.5	7.5 ± 0.4
Octan-2-one	998	997	RI, MS	6.4 ± 0.7														2.8 ± 0.2														2.9 ± 0.1
Octan-3-one	994	994	RI, MS	5.1 ± 3.1														1.0 ± 0.2	4.0 ± 0.1				8.8 ± 0.2									2.5 ± 0.2	9.7 ± 1.0
Pent-1-en-3-one	684	685	RI, MS	13.0 ± 1.6		3.9 ± 0.0									9.4 ± 0.5			29.4 ± 0.5	32.3 ± 0.6			41.2 ± 0.7	26.5 ± 1.1					3.6 ± 0.5				22.3 ± 1.2	20.5 ± 1.4
Pentan-3-one	707	707	RI, MS																				5.8 ± 0.1									7.6 ± 0.5
acids
3-Hexenoic acid, (E)-	995	995	RI, MS
Acetic acid	666	665	RI, MS, S			49.1 ± 3.2	53.7 ± 2.3		36.5 ± 1.6					39.8 ± 1.7				139.2 ± 5.1	140.1 ± 4.9									44.0 ± 3.2	45.7 ± 1.4										33.0 ± 2.3	30.9 ± 1.4						41.7 ± 2.4			37.3 ± 0.3
Butanoic acid	790	790	RI, MS, S
Butanoic acid, 2-methyl-	886	886	RI, MS, S
Heptanoic acid	1080	1078	RI, MS		69.2 ± 1.6		18.5 ± 0.3		14.9 ± 0.5		14.8 ± 0.1	14.8 ± 1.0																22.2 ± 4.4																		15.0 ± 0.4			8.4 ± 0.4
Hexanoic acid	1012	1013	RI, MS, S		11.8 ± 1.1	52.0 ± 4.3	221.5 ± 11.6	29.1 ± 0.2	99.5 ± 7.9	541.1 ± 34.0	44.3 ± 4.1	54.1 ± 3.2	8.9 ± 0.0	93.3 ± 11.2	33.5 ± 4.4	38.8 ± 4.6	22.0 ± 3.6			8.7 ± 0.4	14.1 ± 0.5	8.7 ± 0.1	19.7 ± 0.2	14.8 ± 0.1	24.9 ± 0.0	69.9 ± 1.4	16.5 ± 0.1	55.8 ± 0.4	24.9 ± 0.2		17.0 ± 0.1					8.4 ± 0.4	201.2 ± 8.4	41.4 ± 2.3	86.7 ± 2.9	209.8 ± 5.6	120.7 ± 1.4	50.0 ± 0.4	40.1 ± 0.4	74.7 ± 0.4	46.2 ± 0.3	192.3 ± 5.7	30.9 ± 6.4	38.8 ± 3.3	34.6 ± 4.4
Hexanoic acid, 2-ethyl-	1124	1122	RI, MS
Nonanoic acid	1268	1267	RI, MS	19.8 ± 1.2														14.0 ± 0.2	17.1 ± 0.3				16.7 ± 0.3									16.7 ± 0.1	29.9 ± 0.0
Octanoic acid	1186	1186	RI, MS			16.9 ± 0.4	18.3 ± 2.2	17.6 ± 0.1	21.5 ± 2.0	27.9 ± 0.2	20.8 ± 0.2	18.7 ± 1.1												4.8 ± 0.3		69.2 ± 1.4		56.4 ± 0.7											28.0 ± 1.4			27.3 ± 0.4				19.0 ± 0.3	10.7 ± 0.4	11.8 ± 0.4	14.2 ± 0.2
Pentanoic acid	915	915	RI, MS, S																																											11.1 ± 1.1
others
2-Ethylfurane	730	730	RI, MS															40.1 ± 0.1					38.1 ± 0.2
2-Pentylfurane	990	990	RI, MS															1.1 ± 0.0					2.0 ± 0.2
Anethol	1289	1286	RI, MS, S			6.5 ± 0.1			3.9 ± 0.1			5.4 ± 0.0				5.2 ± 0.3																					4.4 ± 0.6					4.0 ± 0.0
Bisabolene (sum of isomers)	1509	1509	RI, MS																	12.4 ± 0.5																	23.7 ± 0.2	7.7 ± 0.2
Estragol	1196	1195	RI, MS			37.4 ± 0.3	22.1 ± 0.9	104.5 ± 7.8	22.9 ± 1.1	254.0 ± 43.2	72.7 ± 3.7	73.3 ± 6.3		14.4 ± 0.0	20.2 ± 0.6	172.8 ± 12.5		1.8 ± 0.1							16.0 ± 0.5	43.3 ± 5.4	58.3 ± 7.2	15.1 ± 0.0	22.2 ± 0.7								54.3 ± 0.7	20.2 ± 0.6	14.7 ± 0.4	12.8 ± 0.3	26.6 ± 1.3	60.9 ± 2.4	100.6 ± 1.3	45.5 ± 0.8	17.2 ± 0.6	3.5 ± 0.5
Eucalyptol	1052	1052	RI, MS, S	5.3 ± 0.2														5.8 ± 0.1					5.4 ± 0.3
Farnezen (sum of isomers)	1520	1518	RI, MS, S		1703.7 ± 64.8	85.3 ± 0.6	266.3 ± 14.2	381.7 ± 29.3	115.3 ± 6.4	1152.0 ± 39.5	730.0 ± 23.9	15.5 ± 0.2	1698.9 ± 79.2	925.3 ± 29.1	488.5 ± 18.7	790.6 ± 37.3	298.1 ± 9.4	12.9 ± 0.4	12.0 ± 0.1	2162.6 ± 59.8	3933.4 ± 140.1	1510.4 ± 68.5		3195.2 ± 148.0	168.9 ± 10.3	169.7 ± 4.8	163.6 ± 2.5	187.3 ± 2.7	172.3 ± 3.1	1544.4 ± 73.6	1379.7 ± 81.6	4.4 ± 0.0	7.2 ± 0.2	420.1 ± 24.1	462.5 ± 26.3	63.2 ± 1.6	2368.5 ± 102.5	938.4 ± 34.8	445.1 ± 25.3	889.3 ± 36.5	3335.7 ± 291.2	752.7 ± 36.4	950.1 ± 29.6	379.5 ± 42.4	262.7 ± 52.4	729.3 ± 58.8	122.1 ± 15.3	328.7 ± 30.2	95.6 ± 3.6
Limonene	1020	1020	RI, MS, S	4.1 ± 0.0														4.0 ± 0.3					5.4 ± 0.4									10.8 ± 0.1
Linalyl oxide	1028	-	MS, S																5.1 ± 0.1											25.1 ± 0.2			10.2 ± 0.5
[truncated: 41 more columns]
